# Supplementary material for: Analysis of dataset on editorial board composition of Dove Medical Press by continent
Source: Data Brief. 2018 Sep 5;20:1440–5. doi: 10.1016/j.dib.2018.08.196 (PMC6148734; doi:10.1016/j.dib.2018.08.196)
Supplement: Supplementary file 2 — Supplementary material. [file mmc2.xlsx]

## Sheet: Sheet1
	NAM	EURO	ASIA	SAM	AUST	AFR	TOTAL
Adolescent Health, Medicine and Therapeutics	6	2	1	0	0	0	9
Advanced Health Care Technologies	20	7	1	0	0	0	28
Advances and Applications in Bioinformatics and Chemistry	11	9	4	2	0	0	26
Advances in Genomics and Genetics	10	0	2	0	0	0	12
Advances in Medical Education and Practice	7	3	4	0	4	1	19
Biologics: Targets and Therapy	10	7	3	0	1	0	21
Blood and Lymphatic Cancer: Targets and Therapy	6	4	4	0	0	0	14
Breast Cancer: Targets and Therapy	32	2	1	0	0	0	35
Cancer Management and Research	16	6	4	0	1	0	27
Chronic Wound Care Management and Research	3	6	5	1	1	0	16
ChronoPhysiology and Therapy	5	3	3	6	1	1	19
Clinical and Experimental Gastroenterology	10	5	6	1	2	0	24
Clinical Audit	8	4	2	0	2	0	16
Clinical Epidemiology	9	12	2	0	0	0	23
Clinical Interventions in Aging	8	8	5	0	1	0	22
Clinical Ophthalmology	10	12	5	1	3	1	32
Clinical Optometry	8	5	1	0	0	0	14
Clinical Pharmacology: Advances and Applications	21	1	1	0	0	0	23
Clinical, Cosmetic and Investigational Dentistry	9	11	1	1	0	0	22
Clinical, Cosmetic and Investigational Dermatology	12	5	3	0	0	2	22
ClinicoEconomics and Outcomes Research	7	10	5	0	0	0	22
Comparative Effectiveness Research	12	2	0	0	0	0	14
Core Evidence	6	7	1	0	0	0	14
Current Biomarker Findings	7	2	2	0	0	1	12
Degenerative Neurological and Neuromuscular Disease	4	9	1	1	0	0	15
Diabetes, Metabolic Syndrome and Obesity: Targets and Therapy	8	4	4	0	0	0	16
Drug Design, Development and Therapy	16	6	6	0	4	0	32
Drug, Healthcare and Patient Safety	6	1	0	0	0	1	8
Energy and Emission Control Technologies	1	2	9	0	0	0	12
Eye and Brain	20	3	2	0	1	0	26
Gastrointestinal Cancer: Targets and Therapy	7	2	0	0	0	0	9
Hepatic Medicine: Evidence and Research	15	1	1	0	0	0	17
HIV/AIDS - Research and Palliative Care	25	2	0	0	0	0	27
Hypoxia	15	18	1	2	1	0	37
ImmunoTargets and Therapy	8	2	4	1	0	0	15
Infection and Drug Resistance	11	3	2	1	0	2	19
Innovation and Entrepreneurship in Health	8	6	0	0	1	0	15
Integrated Blood Pressure Control	12	6	1	1	1	0	21
Integrated Pharmacy Research and Practice	4	8	3	0	1	0	16
International Journal of Chronic Obstructive Pulmonary Disease	9	14	4	0	0	0	27
International Journal of Clinical Transfusion Medicine	4	4	0	0	1	2	11
International Journal of General Medicine	8	4	2	0	1	0	15
International Journal of Nanomedicine	30	8	11	1	0	0	50
International Journal of Nephrology and Renovascular Disease	8	3	2	0	1	0	14
International Journal of Wine Research	8	23	2	3	6	3	45
International Journal of Women's Health	24	2	3	0	0	1	30
International Medical Case Reports Journal	6	3	1	0	1	0	11
Journal of Asthma and Allergy	7	10	1	0	0	1	19
Journal of Biorepository Science for Applied Medicine	12	3	1	0	0	0	16
Journal of Blood Medicine	21	1	2	0	0	0	24
Journal of Experimental Pharmacology	16	0	0	0	0	0	16
Journal of Healthcare Leadership	0	17	0	0	0	0	17
Journal of Hepatocellular Carcinoma	12	4	12	1	0	2	31
Journal of Inflammation Research	10	2	0	0	0	0	12
Journal of Multidisciplinary Healthcare	6	9	3	1	5	0	24
Journal of Neurorestoratology	12	11	18	1	1	1	44
Journal of Pain Research	21	11	3	0	2	1	38
Journal of Parkinsonism and Restless Legs Syndrome	14	3	1	0	0	1	19
Journal of Receptor, Ligand and Channel Research	10	4	2	0	1	0	17
Journal of Vascular Diagnostics and Interventions	6	3	1	1	0	0	11
Local and Regional Anesthesia	6	5	3	0	0	0	14
Lung Cancer: Targets and Therapy	15	0	3	0	0	0	18
Medical Devices: Evidence and Research	14	8	0	0	3	1	26
Medicolegal and Bioethics	12	7	0	0	0	1	20
Metalloproteinases In Medicine	12	11	1	0	0	0	24
Nanotechnology, Science and Applications	28	2	1	0	0	0	31
Nature and Science of Sleep	14	5	0	3	0	0	22
Neuropsychiatric Disease and Treatment	9	14	9	0	0	0	32
Neuroscience and Neuroeconomics	8	2	2	0	0	0	12
Nursing: Research and Reviews	6	1	1	0	2	0	10
Nutrition and Dietary Supplements	18	1	0	0	0	0	19
Oncolytic Virotherapy	13	4	5	0	0	0	22
OncoTargets and Therapy	21	8	4	0	1	0	34
Open Access Emergency Medicine	4	6	1	0	0	0	11
Open Access Journal of Clinical Trials	13	2	0	0	0	1	16
Open Access Journal of Contraception	9	2	0	0	0	0	11
Open Access Journal of Sports Medicine	8	11	0	0	0	1	20
Open Access Medical Statistics	7	5	0	0	1	0	13
Open Access Rheumatology: Research and Reviews	7	3	5	0	0	1	16
Open Access Surgery	7	5	2	1	0	0	15
Orphan Drugs: Research and Reviews	3	3	3	0	0	1	10
Orthopedic Research and Reviews	12	0	0	0	0	0	12
Pathology and Laboratory Medicine International	20	1	4	0	0	0	25
Patient Preference and Adherence	12	12	1	0	0	0	25
Patient Related Outcome Measures	14	6	1	0	0	0	21
Pediatric Health, Medicine and Therapeutics	3	0	6	0	1	0	10
Pharmacogenomics and Personalized Medicine	11	4	1	0	1	0	17
Pragmatic and Observational Research	5	5	4	0	0	0	14
Psoriasis: Targets and Therapy	4	7	3	1	0	0	15
Psychology Research and Behavior Management	9	6	1	0	0	0	16
Reports in Medical Imaging	14	2	4	1	0	0	21
Research and Reports in Biology	13	0	3	0	0	0	16
Research and Reports in Chemistry	9	0	2	0	0	0	11
Research and Reports in Forensic Medical Science	5	5	1	0	0	0	11
Research and Reports in Neonatology	7	4	2	1	0	2	16
Research and Reports in Tropical Medicine	4	3	8	2	1	0	18
Research and Reports in Urology	5	9	0	0	0	2	16
Research Reports in Clinical Cardiology	9	4	1	0	1	0	15
Risk Management and Healthcare Policy	11	0	0	0	0	0	11
Robotic Surgery: Research and Reviews	5	8	2	0	0	0	15
Smart Homecare Technology and TeleHealth	11	3	6	0	0	0	20
Stem Cells and Cloning: Advances and Applications	10	5	0	0	1	0	16
Substance Abuse and Rehabilitation	18	3	0	0	0	1	22
The Application of Clinical Genetics	9	2	2	0	0	0	13
Therapeutics and Clinical Risk Management	3	7	5	0	1	0	16
Transplant Research and Risk Management	14	1	0	0	0	0	15
Vascular Health and Risk Management	12	12	6	0	2	0	32
Veterinary Medicine: Research and Reports	5	3	5	0	0	1	14
Virus Adaptation and Treatment	8	0	1	0	0	0	9
